# Supplementary material for: Bioleaching Microbial Community Metabolism and Composition Driven by Copper Sulphide Mineral Type
Source: Environ Microbiol Rep. 2025 Dec 11;17(6):e70261. doi: 10.1111/1758-2229.70261 (PMC12698208; doi:10.1111/1758-2229.70261)
Supplement: Supplementary file 3 — Table S1: Metagenome sample data. Coverage of assembly was calculated by mapping reads of the source sample to the assembly. [file EMI4-17-e70261-s004.xlsx]

## Sheet: DNA
Supplementary Table 1 | Metagenome Sample Data. Coverage of assembly was calculated by mapping reads of the source sample to the assembly.
Name	NCBI BioProject ID	SRA #	Description	# of Reads	# of Reads (trimmed/cleaned)	Assembly length total number of bps	Assembly total number of contigs > 1000bp	Average Coverage	# Organisms	# Genes
JSantini Fe4 Bioreactor	PRJNA1170356	SRR30914516	CuFeS2 4 weeks incubation	10569203	10483662	27867845	3216	188.096	20	27369
JSantini Fe8 Bioreactor	PRJNA1170356	SRR30914515	CuFeS2 8 weeks, attached	27915710	27716302	33947581	4904	408.222	21	33357
JSantini Fe8S Bioreactor	PRJNA1170356	SRR30914514	CuFeS2 8 weeks, supernatant	23735855	23500280	24881128	3580	472.251	21	22639
JSantini S4 Bioreactor	PRJNA1170356	SRR30914513	Cu2S 4 weeks incubation	19572019	19324307	31526893	5275	306.473	25	32163
JSantini S8 Bioreactor	PRJNA1170356	SRR30914512	Cu2S 8 weeks incubation, attached	14750876	14536950	28816970	4546	252.229	26	29276
JSantini SS8 Bioreactor	PRJNA1170356	SRR30914511	Cu2S 8 weeks incubation, supernatant	50713785	50026980	33623061	4996	743.939	21	29986
