# Supplementary material for: Bioleaching Microbial Community Metabolism and Composition Driven by Copper Sulphide Mineral Type
Source: Environ Microbiol Rep. 2025 Dec 11;17(6):e70261. doi: 10.1111/1758-2229.70261 (PMC12698208; doi:10.1111/1758-2229.70261)
Supplement: Supplementary file 4 — Table S2: Coverage of organisms in each sample, Figure 2A. Coverage of genomes was calculated by mapping reads of the source sample to the genome. [file EMI4-17-e70261-s003.xlsx]

## Sheet: Organisms
Supplementary Table 2 | Details of Dereplicated Organism Genome Sets from bioleaching experiments. Coverage of genomes was calculated by mapping reads of the source sample to the genome.
Organism	Source Sample	NCBI Biosample Accession	Taxonomy (pre-GTDBTK)	Taxonomy (GTDBTK)	Genome size (bp)	GC%	Coverage (x)	No. of contigs	Total no. of genes	Longest contig (bp)	Completeness (%) CheckM	Contamination (%) CheckM
Leptospirillum_ferrodiazotrophum_59_239	JSantini Fe4 Bioreactor	SAMN44253046	Leptospirillum ferrodiazotrophum, Leptospirillum, Nitrospirales, Nitrospira, Nitrospirae, Bacteria	d__Bacteria;p__Nitrospirota_A;c__Leptospirillia;o__Leptospirillales;f__Leptospirillaceae;g__UBA4572;s__UBA4572 sp002387725	2514580	59.02	239.38	106	2454	150863	91.36	0.91
Acidthiobacillus_ferrooxidans_59_545	JSantini Fe4 Bioreactor	SAMN44253041	Acidithiobacillus, Acidithiobacillales, Gammaproteobacteria, Proteobacteria, Bacteria	d__Bacteria;p__Proteobacteria;c__Gammaproteobacteria;o__Acidithiobacillales;f__Acidithiobacillaceae;g__Acidithiobacillus;s__Acidithiobacillus ferrooxidans	3070592	58.53	557.69	146	3308	186362	99.34	0
Ferroplasma_acidarmanus_related_37_242	JSantini Fe4 Bioreactor	SAMN44253044	Ferroplasma acidarmanus, Ferroplasma, Thermoplasmatales, Thermoplasmata, Euryarchaeota, Archaea	d__Archaea;p__Thermoplasmatota;c__Thermoplasmata;o__Thermoplasmatales;f__Thermoplasmataceae;g__Ferroplasma;s__Ferroplasma acidiphilum	1777196	36.71	242.1	232	2046	50463	90.82	2.5
Acidithiobacillus_ferrovorans-related_58_37	JSantini Fe4 Bioreactor	SAMN44253039	Acidithiobacillus ferrivorans, Acidithiobacillus, Acidithiobacillales, Gammaproteobacteria, Proteobacteria, Bacteria	d__Bacteria;p__Proteobacteria;c__Gammaproteobacteria;o__Acidithiobacillales;f__Acidithiobacillaceae;g__Acidithiobacillus;s__	2191191	57.51	36.94	261	2408	52545	92.82	0.43
Acidithiobacillus_thiooxidans_53_1337	JSantini SS8 Bioreactor	SAMN44253040	Acidithiobacillus, Acidithiobacillales, Gammaproteobacteria, Proteobacteria, Bacteria	d__Bacteria;p__Proteobacteria;c__Gammaproteobacteria;o__Acidithiobacillales;f__Acidithiobacillaceae;g__Acidithiobacillus;s__Acidithiobacillus thiooxidans	2379510	53.04	1336.84	456	2824	61128	93.33	2.63
Acidithiobacillus_ferrooxidans-related_58_37	JSantini S8 Bioreactor	SAMN44253038	Acidithiobacillus, Acidithiobacillales, Gammaproteobacteria, Proteobacteria, Bacteria	d__Bacteria;p__Proteobacteria;c__Gammaproteobacteria;o__Acidithiobacillales;f__Acidithiobacillaceae;g__Acidithiobacillus;s__Acidithiobacillus ferridurans	3568709	57.86	36.99	777	4433	85912	87.73	13.48
Rhodospirillales_66_495	JSantini Fe8 Bioreactor	SAMN44253047	Rhodospirillales, Alphaproteobacteria, Proteobacteria, Bacteria	d__Bacteria;p__Proteobacteria;c__Alphaproteobacteria;o__Acetobacterales;f__Acetobacteraceae;g__Acidibrevibacterium;s__Acidibrevibacterium fodinaquatile	3146718	65.96	493.86	39	3004	423637	99.5	0.25
Acidithiobacillales_thiooxidans_53_22	JSantini Fe8 Bioreactor	SAMN44253036	Acidithiobacillus, Acidithiobacillales, Gammaproteobacteria, Proteobacteria, Bacteria	d__Bacteria;p__Proteobacteria;c__Gammaproteobacteria;o__Acidithiobacillales;f__Acidithiobacillaceae;g__Acidithiobacillus;s__Acidithiobacillus thiooxidans	2849180	53.31	21.65	124	3023	234554	99.14	4.35
Ferroplasma_acidarmanus_36_84	JSantini S4 Bioreactor	SAMN44253042	Ferroplasma acidarmanus, Ferroplasma, Thermoplasmatales, Thermoplasmata, Euryarchaeota, Archaea	d__Archaea;p__Thermoplasmatota;c__Thermoplasmata;o__Thermoplasmatales;f__Thermoplasmataceae;g__Ferroplasma;s__Ferroplasma acidiphilum	1944333	36.38	83.74	237	2219	55532	94.27	2.1
Gplasma_37_19	JSantini S4 Bioreactor	SAMN44253045	Thermoplasmatales archaeon Gpl, Thermoplasmatales, Thermoplasmata, Euryarchaeota, Archaea	d__Archaea;p__Thermoplasmatota;c__Thermoplasmata;o__Thermoplasmatales;f__Thermoplasmataceae;g__Cuniculiplasma;s__Cuniculiplasma divulgatum	1851348	37.23	20.27	176	2010	190655	94.31	0.54
Acidithiobacillus_ferrivorans_57_58	JSantini S4 Bioreactor	SAMN44253037	Acidithiobacillus ferrivorans, Acidithiobacillus, Acidithiobacillales, Gammaproteobacteria, Proteobacteria, Bacteria	d__Bacteria;p__Proteobacteria;c__Gammaproteobacteria;o__Acidithiobacillales;f__Acidithiobacillaceae;g__Acidithiobacillus;s__	2487142	57.21	58.2	92	2546	174533	94.99	2.17
Ferroplasma_acidarmanus_Type2_43_352	JSantini Fe8S Bioreactor	SAMN44253043	Ferroplasma, Thermoplasmatales, Thermoplasmata, Euryarchaeota, Archaea	d__Archaea;p__Thermoplasmatota;c__Thermoplasmata;o__Thermoplasmatales;f__Thermoplasmataceae;g__Ferroplasma;s__Ferroplasma sp002505185	2875487	43.24	351.55	277	3339	100087	92.33	3.52

## Sheet: Plasmids
Supplementary Table 2 | Details of Plasmid Genomes from bioleaching experiments. Coverage of genomes was calculated by mapping reads of the source sample to the genome.
Plasmid	Source Sample	Taxonomy	Genome size (bp)	GC%	Coverage (x)	No. of contigs	Total no. of genes	Longest contig (bp)
Plasmid_Acidithiobacillus_55_30	JSantini Fe8S Bioreactor	Acidithiobacillus, Acidithiobacillales, Gammaproteobacteria, Proteobacteria, Bacteria	54754	55.11	30.11	1	47	54754
Plasmid_Acidithiobacillus_59_32	JSantini Fe8S Bioreactor	Gammaproteobacteria, Proteobacteria, Bacteria	53623	58.95	31.81	1	47	53623
Plasmid_Acidithiobacillus_56_860	JSantini S8 Bioreactor	Acidithiobacillus, Acidithiobacillales, Gammaproteobacteria, Proteobacteria, Bacteria	138842	55.64	859.51	1	157	138842
Plasmid_57_162	JSantini S8 Bioreactor	Proteobacteria, Bacteria	87335	56.69	161.95	1	101	87335
Plasmid_Acidithiobacillus_50_48	JSantini S8 Bioreactor	Acidithiobacillus, Acidithiobacillales, Gammaproteobacteria, Proteobacteria, Bacteria	78452	50.21	48.19	1	101	78452
Plasmid_Acidithiobacillus_58_640	JSantini SS8 Bioreactor	Acidithiobacillus, Acidithiobacillales, Gammaproteobacteria, Proteobacteria, Bacteria	99752	57.79	640.49	1	131	99752
Plasmid_53_253	JSantini S8 Bioreactor	Unknown	66793	53.39	252.72	1	52	66793
Plasmid_Leptospirillum_56_137	JSantini SS8 Bioreactor	Leptospirillum ferrodiazotrophum, Leptospirillum, Nitrospirales, Nitrospira, Nitrospirae, Bacteria	86005	56.16	137.45	1	90	86005
Plasmid_Acidithiobacillus_56_509	JSantini SS8 Bioreactor	Acidithiobacillus, Acidithiobacillales, Gammaproteobacteria, Proteobacteria, Bacteria	86143	56.29	509.36	1	133	86143
Plasmid_51_263	JSantini S8 Bioreactor	Unknown	64209	50.78	263.43	1	87	64209
Plasmid_Acidithiobacillus_60_86	JSantini Fe8 Bioreactor	Acidithiobacillus, Acidithiobacillales, Gammaproteobacteria, Proteobacteria, Bacteria	63440	59.67	67.99	1	81	63440
Plasmid_Alphaproteobacteria_64_937	JSantini Fe8S Bioreactor	Alphaproteobacteria, Proteobacteria, Bacteria	127874	63.78	937.17	1	123	127874

## Sheet: Organisms_in_samples
Supplementary Table 2 | Coverage of organisms in each sample, Figure 2A. Coverage of genomes was calculated by mapping reads of the source sample to the genome.
Sample_ID	Taxonomic_Group	Coverage (x)
CuFeS2_4weeks	Acidithiobacillus_ferrivorans	36.94
CuFeS2_4weeks	Acidithiobacillus_ferrooxidans	557.69
CuFeS2_4weeks	Acidithiobacillus_thiooxidans	22.05
CuFeS2_4weeks	Ferroplasma_acidarmanus-related	242.1
CuFeS2_4weeks	Ferroplasma_Type_II	7.37
CuFeS2_4weeks	Leptospirillum_ferrodiazotrophum	239.38
CuFeS2_4weeks	Rhodospiralles	248.7
CuFeS2_4weeks	Thermoplasmatales_Gplasma	46.16
CuFeS2_8weeks_attached	Acidithiobacillus_ferrivorans	141.75
CuFeS2_8weeks_attached	Acidithiobacillus_ferrivorans	10.81
CuFeS2_8weeks_attached	Acidithiobacillus_ferrooxidans	1381.47
CuFeS2_8weeks_attached	Acidithiobacillus_thiooxidans	21.65
CuFeS2_8weeks_attached	Ferroplasma_acidarmanus-related	907.44
CuFeS2_8weeks_attached	Ferroplasma_Type_II	52.97
CuFeS2_8weeks_attached	Leptospirillum_ferrodiazotrophum	459.5
CuFeS2_8weeks_attached	Rhodospiralles	493.86
CuFeS2_8weeks_attached	Thermoplasmatales_Gplasma	259.16
CuFeS2_8weeks_supernatant	Acidithiobacillus_ferrivorans	7.37
CuFeS2_8weeks_supernatant	Acidithiobacillus_ferrooxidans	30.09
CuFeS2_8weeks_supernatant	Ferroplasma_acidarmanus-related	524.91
CuFeS2_8weeks_supernatant	Ferroplasma_acidarmanus-related	351.55
CuFeS2_8weeks_supernatant	Ferroplasma_Type_II	36.83
CuFeS2_8weeks_supernatant	Leptospirillum_ferrodiazotrophum	2469.58
CuFeS2_8weeks_supernatant	Leptospirillum_ferrodiazotrophum	67.4
CuFeS2_8weeks_supernatant	Rhodospiralles	605.95
CuFeS2_8weeks_supernatant	Thermoplasmatales_Gplasma	169.74
Cu2S_4weeks	Acidithiobacillus_ferrivorans	58.2
Cu2S_4weeks	Acidithiobacillus_ferrooxidans	1057.29
Cu2S_4weeks	Acidithiobacillus_ferrooxidans-related	18.52
Cu2S_4weeks	Acidithiobacillus_thiooxidans	625.45
Cu2S_4weeks	Ferroplasma_acidarmanus-related	83.74
Cu2S_4weeks	Ferroplasma_acidarmanus-related	15.59
Cu2S_4weeks	Leptospirillum_ferrodiazotrophum	238.07
Cu2S_4weeks	Leptospirillum_ferrodiazotrophum	47.37
Cu2S_4weeks	Rhodospiralles	12.64
Cu2S_4weeks	Thermoplasmatales_Gplasma	20.27
Cu2S_8weeks_attached	Acidithiobacillus_ferrooxidans	588.39
Cu2S_8weeks_attached	Acidithiobacillus_ferrooxidans-related	36.99
Cu2S_8weeks_attached	Acidithiobacillus_thiooxidans	275.23
Cu2S_8weeks_attached	Ferroplasma_acidarmanus-related	123.97
Cu2S_8weeks_attached	Ferroplasma_acidarmanus-related	19.55
Cu2S_8weeks_attached	Leptospirillum_ferrodiazotrophum	387.43
Cu2S_8weeks_attached	Leptospirillum_ferrodiazotrophum	53.85
Cu2S_8weeks_attached	Rhodospiralles	269.02
Cu2S_8weeks_attached	Thermoplasmatales_Gplasma	107.66
Cu2S_8weeks_supernatant	Acidithiobacillus_ferrooxidans	348.16
Cu2S_8weeks_supernatant	Acidithiobacillus_ferrooxidans-related	29.83
Cu2S_8weeks_supernatant	Acidithiobacillus_ferrooxidans-related	90.49
Cu2S_8weeks_supernatant	Acidithiobacillus_thiooxidans	1336.84
Cu2S_8weeks_supernatant	Ferroplasma_acidarmanus-related	850.04
Cu2S_8weeks_supernatant	Ferroplasma_acidarmanus-related	109.37
Cu2S_8weeks_supernatant	Leptospirillum_ferrodiazotrophum	2746.32
Cu2S_8weeks_supernatant	Rhodospiralles	419.82
Cu2S_8weeks_supernatant	Thermoplasmatales_Gplasma	2434.79
