# Supplementary material for: Bioleaching Microbial Community Metabolism and Composition Driven by Copper Sulphide Mineral Type
Source: Environ Microbiol Rep. 2025 Dec 11;17(6):e70261. doi: 10.1111/1758-2229.70261 (PMC12698208; doi:10.1111/1758-2229.70261)
Supplement: Supplementary file 5 — Table S3: Chemical analysis of incubations. [file EMI4-17-e70261-s005.xlsx]

## Sheet: Sheet1
Supplementary Table 3 | Chemical Analysis of Incubations.
Treatment CuFeS2
Chemical	0 weeks abiotic	4 weeks abiotic	8 weeks abiotic	0 weeks CuFeS2	4 weeks CuFeS2	8 weeks CuFeS2
Cu (g/L)	0.114	0.223	0.428	90	0.583	0.93
S (g/L)	0.756	0.903	1.116	0.755	1.129	1.758
Fe2+ (g/L)	0.01	0.023	0.052	0.008	0.013	0.004
Fe3+ (g/L)	0.164	0.277	0.353	0.116	0.18	0.515
Treatment Cu2S
Chemical	0 weeks abiotic	4 weeks abiotic	8 weeks abiotic	0 weeks Cu2S	4 weeks Cu2S	8 weeks Cu2S
Cu (g/L)	0.045	0.702	0.905	0.049	1.683	2.108
S (g/L)	0.681	0.681	0.835	0.666	1.38	1.494
Fe2+ (g/L)	<0.12	<0.12	<0.12	<0.12	<0.12	<0.12
Fe3+ (g/L)	<0.12	<0.12	<0.12	<0.12	<0.12	<0.12
